# Supplementary material for: Prognostic Significance of Aberrant Claudin-6 Expression in Endometrial Cancer
Source: Cancers (Basel). 2020 Sep 24;12(10):2748. doi: 10.3390/cancers12102748 (PMC7656298; doi:10.3390/cancers12102748)
Supplement: Supplementary file 1 [file cancers-12-02748-s001.zip]

Archive with 2 entries (2 files):
- cancers-932032-original images.pdf
- cancers-932032-supplementary-send conversion.pdf
